# Supplementary material for: Revision of Ilyphagus Chamberlin, 1919 (Polychaeta, Flabelligeridae)
Source: Zookeys. 2012 May 4;(190):1–19. doi: 10.3897/zookeys.190.3059 (PMC3349064; doi:10.3897/zookeys.190.3059)
Supplement: XML Treatment for Ilyphagus [file zookeys.190.3059-treatment1.xml]

<!DOCTYPE tp:taxon-treatment
  PUBLIC "-//TaxonX//DTD Taxonomic Treatment Publishing DTD v0 20100105//EN" "tax-treatment-NSO.dtd">
<tp:taxon-treatment xmlns:tp="http://www.plazi.org/taxpub"><tp:treatment-meta><mixed-citation publication-type="journal"><person-group><name><surname>Salazar-Vallejo</surname><given-names>Sergio I.</given-names></name></person-group><article-title>Revision of 
                    <italic>Ilyphagus</italic> Chamberlin, 1919 (Polychaeta, Flabelligeridae)
                </article-title><source>Zookeys</source><day>4</day><month>5</month><year>2012</year><volume>2012</volume><issue>190</issue><fpage>1</fpage><lpage>19</lpage><pub-id pub-id-type="doi">10.3897/zookeys.190.3059</pub-id></mixed-citation></tp:treatment-meta><tp:nomenclature><tp:taxon-name>
                            <tp:taxon-name-part taxon-name-part-type="genus">Ilyphagus</tp:taxon-name-part>
                        <object-id xmlns:xlink="http://www.w3.org/1999/xlink" xlink:type="simple">http://species-id.net/wiki/Ilyphagus</object-id>
								</tp:taxon-name><tp:taxon-authority>Chamberlin, 1919</tp:taxon-authority><tp:taxon-status xmlns:xlink="http://www.w3.org/1999/xlink" xlink:type="simple">restricted</tp:taxon-status><tp:nomenclature-citation-list><tp:nomenclature-citation><tp:taxon-name>Ilyphagus</tp:taxon-name><comment> Chamberlin, 1919:402; <xref ref-type="bibr" rid="B11">Hartman 1965</xref>:177; <xref ref-type="bibr" rid="B7">Fauchald 1977</xref>:117.</comment></tp:nomenclature-citation></tp:nomenclature-citation-list></tp:nomenclature><tp:treatment-sec sec-type="Type species"><title>Type species.</title><p><italic><tp:taxon-name>Ilyphagus bythincola</tp:taxon-name></italic> Chamberlin, 1919, by original designation.</p></tp:treatment-sec><tp:treatment-sec sec-type="Diagnosis (emended)"><title>Diagnosis (emended):</title><p>Body digitiform, rounded at both ends, densely covered by thin, abundant papillae. Body wall thin. Cephalic cage well developed; notochaetae<!--PageBreak--> dorsal, arranged in transverse rows. Parapodia biramous, inconspicuous. Notochaetae multiarticulated capillaries; neurochaetae thicker, anchylosed aristate spines.</p></tp:treatment-sec><tp:treatment-sec sec-type="Remarks"><title>Remarks.</title><p>The type species, <italic><tp:taxon-name>Ilyphagus bythincola</tp:taxon-name></italic> Chamberlin, 1919, originally described as lacking cephalic cage, in reality has one but the chaetae are broken and only their embedded bases or some chaetal scars are left. The other species described as lacking a cephalic cage, <italic><tp:taxon-name>Ilyphagus pluto</tp:taxon-name></italic> Chamberlin, 1919, is not a polychaete but an abyssal holothurian which belongs to the synallactid genus <italic><tp:taxon-name>Meseres</tp:taxon-name></italic> (identified by the late Dr. Cynthia Ahearn, USNM). The inclusion of <italic><tp:taxon-name>Ilyphagus pluto</tp:taxon-name></italic> allowed a rather broad concept for body shape and chaetal patterns, because this species is rather cylindrical and completely lacks a cephalic cage. Further, <xref ref-type="bibr" rid="B2">Chamberlin (1919)</xref> emphasized the lack of large, wide papillae that resemble tubercles, as those found in some species of <italic><tp:taxon-name>Brada</tp:taxon-name></italic>. Thus, he recognized the difference and restricted the inclusion to those species lacking thick papillae (or tubercles).</p><p><italic><tp:taxon-name>Ilyphagus</tp:taxon-name></italic> and <italic><tp:taxon-name>Bradabyssa</tp:taxon-name></italic> Hartman, 1967 are closely allied (<xref ref-type="bibr" rid="B32">Salazar-Vallejo et al. 2008</xref>) because they have anchylosed neurospines which are basally annulated (anchylosed short articles) and distally hyaline, tapering into an arista (hence aristate spines). However, there are four main differences between these genera. First, the relative position of the cephalic cage chaetae: they are arranged as transverse dorsal rows in <italic><tp:taxon-name>Ilyphagus</tp:taxon-name></italic>, whereas in <italic><tp:taxon-name>Bradabyssa</tp:taxon-name></italic> they are lateral, fewer and smaller. Second, the development of the body wall: most <italic><tp:taxon-name>Bradabyssa</tp:taxon-name></italic> species have a thick muscular body wall, whereas in <italic><tp:taxon-name>Ilyphagus</tp:taxon-name></italic> species it is reduced with poorly-developed muscle layers. Third, the branchial features: in <italic><tp:taxon-name>Ilyphagus</tp:taxon-name></italic> there are a few thick branchial filaments arranged in a horse-shoe pattern, whereas in <italic><tp:taxon-name>Bradabyssa</tp:taxon-name></italic> they are abundant and medially separated by the caruncle into two half-moon shaped groups. Fourth, and derived from the latter: the species of <italic><tp:taxon-name>Bradabyssa</tp:taxon-name></italic> have a well-developed caruncle whereas in <italic><tp:taxon-name>Ilyphagus</tp:taxon-name></italic> it is reduced or absent.</p></tp:treatment-sec><tp:treatment-sec sec-type="Species included"><title>Species included.</title><p>Besides the type species, <italic><tp:taxon-name>Ilyphagus bythincola</tp:taxon-name></italic> Chamberlin, 1919 from the Eastern Pacific (including <italic><tp:taxon-name>Ilyphagus ascendens</tp:taxon-name></italic> Chamberlin, 1919), the genus contains <italic><tp:taxon-name>Ilyphagus coronatus</tp:taxon-name></italic> Monro, 1939 from the Antarctic Ocean, <italic><tp:taxon-name>Ilyphagus hirsutus</tp:taxon-name></italic> Monro, 1937 from the Central Indian Ocean, and <italic><tp:taxon-name>Ilyphagus wyvillei</tp:taxon-name></italic> (McIntosh, 1885) from the Antarctic Ocean.</p><p>There are several species that have been previously placed in <italic><tp:taxon-name>Ilyphagus</tp:taxon-name></italic> but belong elsewhere. Thus, <italic><tp:taxon-name>Ilyphagus antarcticus</tp:taxon-name></italic> Hartman, 1978, <italic><tp:taxon-name>Ilyphagus ilyvestis</tp:taxon-name></italic> Hartman, 1960 and <italic><tp:taxon-name>Ilyphagus minutus</tp:taxon-name></italic> Amoureux, 1986 belong in <italic><tp:taxon-name>Bradabyssa</tp:taxon-name></italic>, <italic><tp:taxon-name>Ilyphagus caudatus</tp:taxon-name></italic> Rioja, 1963 belongs in <italic><tp:taxon-name>Therochaeta</tp:taxon-name></italic> Chamberlin, 1919, and <italic><tp:taxon-name>Ilyphagus octobranchus</tp:taxon-name></italic> Hartman, 1965 belongs in <italic><tp:taxon-name>Diplocirrus</tp:taxon-name></italic> Haase, 1915 as emphasized elsewhere (<xref ref-type="bibr" rid="B3">Day 1973</xref>, <xref ref-type="bibr" rid="B32">Salazar-Vallejo et al. 2008</xref>, <xref ref-type="bibr" rid="B31">Salazar-Vallejo and Buzhinskaja 2011</xref>). Lastly, as indicated above, <italic><tp:taxon-name>Ilyphagus pluto</tp:taxon-name></italic> Chamberlin, 1919 is not a polychaete but an holothurian.</p></tp:treatment-sec><tp:treatment-sec sec-type="Distribution"><title>Distribution.</title><p>The species of this genus have representatives living in deep to very deep sea sediments (1260–7000 m), from the Pacific, Indian and Antarctic Oceans.</p></tp:treatment-sec><tp:treatment-sec sec-type="Key to species of Chamberlin, 1919 restricted"><title>Key to species of <italic><tp:taxon-name>Ilyphagus</tp:taxon-name></italic> Chamberlin, 1919 restricted</title><table-wrap content-type="key" position="anchor" orientation="portrait"><table><tbody><tr><td rowspan="1" colspan="1">1</td><td rowspan="1" colspan="1">Body short, about three times longer than wide</td><td rowspan="1" colspan="1">2</td></tr><tr><td rowspan="1" colspan="1">–</td><td rowspan="1" colspan="1">Body cigar-shaped, more than five times longer than wide</td><td rowspan="1" colspan="1">3</td></tr><tr><td rowspan="1" colspan="1">2(1)</td><td rowspan="1" colspan="1">Neurochaetae markedly hirsute subdistally (oblique fibers exposed); chaetiger 1 with 3–4 neurochaetae per side</td><td rowspan="1" colspan="1"><italic><tp:taxon-name>Ilyphagus hirsutus</tp:taxon-name></italic> Monro, 1937</td></tr><tr><td rowspan="1" colspan="1">–</td><td rowspan="1" colspan="1">Neurochaetae barely hirsute or smooth subdistally; chaetiger 1 with about 8 neurochaetae per side</td><td rowspan="1" colspan="1"><italic><tp:taxon-name>Ilyphagus bythincola</tp:taxon-name></italic> Chamberlin, 1919 partim</td></tr><tr><td rowspan="1" colspan="1">3(1)</td><td rowspan="1" colspan="1">Body velvety (papillae short); most neurochaetae smooth or barely hirsute</td><td rowspan="1" colspan="1">4</td></tr><tr><td rowspan="1" colspan="1">–</td><td rowspan="1" colspan="1">Body pilose (papillae long); neurochaetae smooth and hirsute (by fracture); up to 14 branchial filaments</td><td rowspan="1" colspan="1"><italic><tp:taxon-name>Ilyphagus coronatus</tp:taxon-name></italic> Monro, 1939</td></tr><tr><td rowspan="1" colspan="1">4(3)</td><td rowspan="1" colspan="1">Chaetiger 1 with about 8 neurochaetae per side; about 40 branchial filaments </td><td rowspan="1" colspan="1"><italic><tp:taxon-name>Ilyphagus bythincola</tp:taxon-name></italic> Chamberlin, 1919 partim</td></tr><tr><td rowspan="1" colspan="1">–</td><td rowspan="1" colspan="1">Chaetiger 1 with 10–12 neurochaetae per side; about 16 branchial filaments </td><td rowspan="1" colspan="1"><italic><tp:taxon-name>Ilyphagus wyvillei</tp:taxon-name></italic> (McIntosh, 1885)</td></tr></tbody></table></table-wrap></tp:treatment-sec><ref-list><ref id="B11"><mixed-citation xmlns:xlink="http://www.w3.org/1999/xlink" xlink:type="simple"><person-group><name name-style="western"><surname>Hartman</surname><given-names>O</given-names></name></person-group> (<year>1965</year>)<article-title> Deep-water benthic polychaetous annelids off New England to Bermuda and other North Atlantic areas.</article-title><source>Allan Hancock Foundation, Occasional Papers </source><volume>28</volume>: <fpage>1</fpage>-<lpage>378</lpage>.</mixed-citation></ref><ref id="B7"><mixed-citation xmlns:xlink="http://www.w3.org/1999/xlink" xlink:type="simple"><person-group><name name-style="western"><surname>Fauchald</surname><given-names>K</given-names></name></person-group> (<year>1977</year>)<article-title> The polychaete worms: Definitions and keys to the orders, families and genera.</article-title><source>Natural History Museum of Los Angeles County, Science Series </source><volume>28</volume>: <fpage>1</fpage>-<lpage>190</lpage>.</mixed-citation></ref><ref id="B2"><mixed-citation xmlns:xlink="http://www.w3.org/1999/xlink" xlink:type="simple"><person-group><name name-style="western"><surname>Chamberlin</surname><given-names>RV</given-names></name></person-group> (<year>1919</year>)<article-title> The Annelida Polychaeta of the <italic>Albatross</italic> Tropical Pacific Expedition, 1891–1905.</article-title><source>Memoirs of the Museum of Comparative Zoology, Harvard College  </source><volume>48</volume>: <fpage>1</fpage>-<lpage>514</lpage>.</mixed-citation></ref><ref id="B32"><mixed-citation xmlns:xlink="http://www.w3.org/1999/xlink" xlink:type="simple"><person-group><name name-style="western"><surname>Salazar-Vallejo</surname><given-names>SI</given-names></name><name name-style="western"><surname>Carrera-Parra</surname><given-names>LF</given-names></name><name name-style="western"><surname>Fauchald</surname><given-names>K</given-names></name></person-group> (<year>2008</year>)<article-title> Phylogeny of Flabelligeridae (Annelida: Polychaeta).</article-title><source>Journal of Systematic Zoology and Evolutionary Research </source><volume>46</volume>: <fpage>203</fpage>-<lpage>215</lpage>. doi: <ext-link ext-link-type="uri" xlink:href="http://dx.doi.org/10.1111/j.1439-0469.2008.00464.x" xlink:type="simple">10.1111/j.1439-0469.2008.00464.x</ext-link></mixed-citation></ref><ref id="B3"><mixed-citation xmlns:xlink="http://www.w3.org/1999/xlink" xlink:type="simple"><person-group><name name-style="western"><surname>Day</surname><given-names>JH</given-names></name></person-group> (<year>1973</year>)<article-title> New Polychaeta from Beaufort, with a key to all species recorded from North Carolina.</article-title><source>National Oceanographic and Atmospheric Administration, Technical Report of the National Marine Fisheries Service, Circular </source><volume>375</volume>: <fpage>1</fpage>-<lpage>153</lpage>.</mixed-citation></ref><ref id="B31"><mixed-citation xmlns:xlink="http://www.w3.org/1999/xlink" xlink:type="simple"><person-group><name name-style="western"><surname>Salazar-Vallejo</surname><given-names>SI</given-names></name><name name-style="western"><surname>Buzhinskaja</surname><given-names>G</given-names></name></person-group> (<year>2011</year>)<article-title> Revision of <italic>Diplocirru</italic>s Haase, 1915, including <italic>Bradiella</italic> Rullier, 1965 and <italic>Diversibranchius</italic> Buzhinskaja, 1993 (Polychaeta, Flabelligeridae).</article-title><source>ZooKeys </source><volume>106</volume>: <fpage>1</fpage>-<lpage>45</lpage>. doi: <ext-link ext-link-type="uri" xlink:href="http://dx.doi.org/10.3897/zookeys.106.795" xlink:type="simple">10.3897/zookeys.106.795</ext-link></mixed-citation></ref></ref-list></tp:taxon-treatment>
