# Supplementary material for: Revision of Ilyphagus Chamberlin, 1919 (Polychaeta, Flabelligeridae)
Source: Zookeys. 2012 May 4;(190):1–19. doi: 10.3897/zookeys.190.3059 (PMC3349064; doi:10.3897/zookeys.190.3059)
Supplement: XML Treatment for Ilyphagus bythincola [file zookeys.190.3059-treatment2.xml]

<!DOCTYPE tp:taxon-treatment
  PUBLIC "-//TaxonX//DTD Taxonomic Treatment Publishing DTD v0 20100105//EN" "tax-treatment-NSO.dtd">
<tp:taxon-treatment xmlns:tp="http://www.plazi.org/taxpub"><tp:treatment-meta><mixed-citation publication-type="journal"><person-group><name><surname>Salazar-Vallejo</surname><given-names>Sergio I.</given-names></name></person-group><article-title>Revision of 
                    <italic>Ilyphagus</italic> Chamberlin, 1919 (Polychaeta, Flabelligeridae)
                </article-title><source>Zookeys</source><day>4</day><month>5</month><year>2012</year><volume>2012</volume><issue>190</issue><fpage>1</fpage><lpage>19</lpage><pub-id pub-id-type="doi">10.3897/zookeys.190.3059</pub-id></mixed-citation></tp:treatment-meta><tp:nomenclature><tp:taxon-name>
                            <tp:taxon-name-part taxon-name-part-type="genus">Ilyphagus</tp:taxon-name-part>
                            <tp:taxon-name-part taxon-name-part-type="species">bythincola</tp:taxon-name-part>
                        <object-id xmlns:xlink="http://www.w3.org/1999/xlink" xlink:type="simple">http://species-id.net/wiki/Ilyphagus_bythincola</object-id>
								</tp:taxon-name><tp:taxon-authority>Chamberlin, 1919</tp:taxon-authority><xref ref-type="fig" rid="F1">Figures 1</xref><xref ref-type="fig" rid="F2">2</xref><tp:nomenclature-citation-list><tp:nomenclature-citation><tp:taxon-name>Ilyphagus bythincola</tp:taxon-name><comment> Chamberlin, 1919:402–403, pl. 69, Figs 4–9; <xref ref-type="bibr" rid="B10">Hartman 1960</xref>:131; <xref ref-type="bibr" rid="B18">Levenstein 1961b</xref>:136; <xref ref-type="bibr" rid="B6">Fauchald 1972</xref>:224–225.</comment></tp:nomenclature-citation><tp:nomenclature-citation><tp:taxon-name>Ilyphagus ascendens</tp:taxon-name><comment> Chamberlin, 1919:403–404; <xref ref-type="bibr" rid="B10">Hartman 1960</xref>:131–132.</comment></tp:nomenclature-citation></tp:nomenclature-citation-list></tp:nomenclature><tp:treatment-sec sec-type="Type material"><title>Type material.</title><p><bold>Eastern Pacific Ocean.</bold> Holotype of <italic><tp:taxon-name>Ilyphagus bythincola</tp:taxon-name></italic> (USNM 19748), one paratype (USNM 19384), off Mexico, R/V Albatross, Stat. 3415 (<named-content xmlns:xlink="http://www.w3.org/1999/xlink" content-type="dwc:verbatimCoordinates" xlink:type="simple">14°46'N, 98°40'W</named-content>), 1879 fathoms (3438.6 m), 10 Apr. 1891 (paratype two fragments; may belong to the same organism, not measured). Holotype of <italic><tp:taxon-name>Ilyphagus ascendens</tp:taxon-name></italic> (USNM 19735), off Hood Island, Galapagos Islands, 12 miles (19.3 km) SE Ripple Point, R/VAlbatross, Stat. 4649 (<named-content xmlns:xlink="http://www.w3.org/1999/xlink" content-type="dwc:verbatimCoordinates" xlink:type="simple">01°35'S, 89°30'W</named-content>), 633 fathoms (1158.4 m), 10 Nov. 1904.</p><fig id="F1" position="float" orientation="portrait"><label>Figure 1.</label><caption><p><italic><tp:taxon-name>Ilyphagus bythincola</tp:taxon-name></italic> Chamberlin, 1919. <bold>A</bold> Holotype (USNM 19748) of <italic><tp:taxon-name>Ilyphagus bythincola</tp:taxon-name></italic>, dorsal view <bold>B</bold> Same, ventral view <bold>C</bold> Same, anterior margin, chaetiger 1 <bold>D</bold> Same, close-up showing chaetal cage scars <bold>E</bold> Holotype (USNM 19735) of <italic><tp:taxon-name>Ilyphagus ascendens</tp:taxon-name></italic>, dorsal view <bold>F</bold> Same, ventral view <bold>G</bold> Same, anterior end, dorsal view <bold>H</bold> Same, close-up showing chaetal scars and remaining chaetae. Bars.- <bold>A</bold> 5.9 mm <bold>B</bold> 5.6 mm <bold>C</bold> 1.5 mm <bold>D</bold> 0.8 mm <bold>E–F</bold> 6.8 mm <bold>G</bold> 3 mm <bold>H</bold> 1 mm.</p></caption><graphic xmlns:xlink="http://www.w3.org/1999/xlink" xlink:href="ZooKeys-190-001-g001.jpg" position="float" orientation="portrait" xlink:type="simple"/></fig><fig id="F2" position="float" orientation="portrait"><label>Figure 2.</label><caption><p><italic><tp:taxon-name>Ilyphagus bythincola</tp:taxon-name></italic> Chamberlin, 1919, non-type specimens. <bold>A</bold> Complete (USNM-49080), dorsal view <bold>B</bold> Head (SIORAS-unnumb.), frontal view (<bold>BS</bold> branchial scars, <bold>LL</bold> lateral lip, <bold>PS</bold> palp scar) <bold>C</bold> Same, chaetiger 5, ventral view, left neuropodium and gonopodial lobe <bold>D</bold> Same, chaetiger 10, right parapodium <bold>E</bold> Same, basal, medial and distal notochaetal regions <bold>F</bold> Same, median region and tips of neurochaetae. Bars.- <bold>A</bold> 4.9 mm <bold>B</bold> 2.3 mm <bold>C</bold> 0.6 mm <bold>D</bold> 0.7 mm <bold>E</bold> 70 µm <bold>F</bold> 30 µm.</p></caption><graphic xmlns:xlink="http://www.w3.org/1999/xlink" xlink:href="ZooKeys-190-001-g002.jpg" position="float" orientation="portrait" xlink:type="simple"/></fig></tp:treatment-sec><tp:treatment-sec sec-type="Additional material"><title>Additional material.</title><p><bold>Eastern Pacific Ocean.</bold> One specimen (USNM 49080), off Mexico, R/V Albatross, Stat. 3415 (<named-content xmlns:xlink="http://www.w3.org/1999/xlink" content-type="dwc:verbatimCoordinates" xlink:type="simple">14°46'N, 98°40'W</named-content>), 1879 fathoms (3438.6 m), 10 Apr. 1891 complete, K. Fauchald, id. (24 mm long, 9 mm wide, cephalic cage +17 mm long, 22 chaetigers). Two complete specimens (SIORAS-unumb.), R/V Akademik Kurchatov, Stat. 294 (<named-content xmlns:xlink="http://www.w3.org/1999/xlink" content-type="dwc:verbatimCoordinates" xlink:type="simple">08°23'S, 81°00'W</named-content>), off Nazca Ridge, 6200–6240 m, Sigsbee trawl, 31 Oct./1 Nov. 1968 (43–75 mm long, 5–8 mm wide, cephalic cage 0–13 mm long (broken), 22–23 chaetigers). Many specimens (SIORAS unnumbered), off Northern Peru, R/V Akademik Kurchatov, Stat. 301 (<named-content xmlns:xlink="http://www.w3.org/1999/xlink" content-type="dwc:verbatimCoordinates" xlink:type="simple">05°51.7'S, 81°48.8'W</named-content>), 5300 m, 4 Nov. 1968 (best specimen 48 mm long, 19 mm wide, cephalic cage 21 mm long, 22 chaetigers).</p></tp:treatment-sec><tp:treatment-sec sec-type="Description"><title>Description.</title><p>Holotype of <italic><tp:taxon-name>Ilyphagus bythincola</tp:taxon-name></italic> (USNM-19748) damaged, ovoid, body wall broken by compression, depressed (<xref ref-type="fig" rid="F1">Fig. 1A</xref>); 48 mm long, 26 mm wide, cephalic cage chaetae broken, 21 chaetigers. Holotype of <italic><tp:taxon-name>Ilyphagus ascendens</tp:taxon-name></italic> (USNM 19735) with body digitate, ovoid, pointed anteriorly, rounded posteriorly (<xref ref-type="fig" rid="F1">Fig. 1E</xref>); 55 mm long, 20 mm wide, cephalic cage 36 mm long (tips broken), 24 chaetigers. Body surface densely papillated, with fine sediment particles trapped between p<!--PageBreak-->apillae (<xref ref-type="fig" rid="F1">Figs 1B, F</xref>, <xref ref-type="fig" rid="F2">2A</xref>); posterior region with longer papillae; each papillae filiform, most with tips pale, some with black tips.</p><p>Cephalic cage chaetae broken; scars present in chaetiger 1, short dorsal transverse row with 8–10 chaetal scars per side (<xref ref-type="fig" rid="F1">Fig. 1C, D</xref>); holotype of <italic><tp:taxon-name>Ilyphagus ascendens</tp:taxon-name></italic> with chaetae at least twice as long as body width, perhaps as long as body length (<xref ref-type="fig" rid="F1">Fig. 1E</xref>). Chaetiger 1 (and perhaps 2) involved in the cephalic cage, dorsal; most cephalic cage chaetae broken from the base, 8 notochaetae; neurochaetae lateral, 7 per side, arranged in a short row, transverse (oblique in <italic><tp:taxon-name>Ilyphagus ascendens</tp:taxon-name></italic>, <xref ref-type="fig" rid="F1">Fig. 1G, H</xref>). <!--PageBreak-->Non-type specimens with chaetae as long as body length (<xref ref-type="fig" rid="F2">Fig. 2A</xref>). Anterior dorsal margin of first chaetiger papillated. Anterior chaetigers without larger papillae. Anterior end observed in a non-type specimen (SIORAS).</p><p>Cephalic hood short, not exposed, margin smooth. Prostomium low, as dark as surrounding region; eyes not seen. Caruncle not seen. Palps large, thick, shorter than branchiae; palp lobes reduced. Lateral lips well developed; ventral and dorsal lips reduced.</p><p>Branchiae thick, digitate, in different sizes, sessile on branchial plate, in a horse-shoe pattern (<xref ref-type="fig" rid="F2">Fig. 2B</xref>), one superior single row with four thick larger filaments, and six pairs of lateral filaments arranged in irregular double rows. Largest branchiae longer than palps. Nephridial lobes in branchial plate not seen. Chaetal transition from cephalic cage to body chaetae abrupt (most chaetae broken); first aristate neurospines in chaetiger 3. Gonopodial lobes not seen in holotype; non-type specimens with dark, digitate, small lobes in chaetiger 5 (<xref ref-type="fig" rid="F2">Fig. 2C</xref>), or in chaetigers 5 and 6.</p><p>Parapodia slightly developed (<xref ref-type="fig" rid="F2">Fig. 2D</xref>); notopodia without prominent lobe, chaetae emerge from the body wall. Median neuropodia ventrolateral, projected ridges.<!--PageBreak--> No additional longer papillae associated with chaetal lobes. Noto- and neuropodia lateroventral, very close to each other.</p><p>Median notochaetae arranged in oblique rows, as long as one-fourth or one-fifth of body width, 2–3 per bundle; all notochaetae thin, multiarticulated capillaries, with short articles basally, median-sized medially, longer distally (<xref ref-type="fig" rid="F2">Fig. 2E</xref>). Neurochaetae anchylosed aristate spines, 6–8 per bundle; broken, with short anchylosed articles, arranged in an oblique line. Other chaetal features not examined in holotype. Paratype with noto- and neurochaetae broken; non-type specimens with slightly curved, hyaline, smooth tips (<xref ref-type="fig" rid="F2">Fig. 2F</xref>).</p><p>Posterior end rounded; pygidium with anus ventral, without anal cirri.</p></tp:treatment-sec><tp:treatment-sec sec-type="Remarks"><title>Remarks.</title><p>The original body shape was digitate rather than sole-like; this distortion was the result of the sudden change of pressure, especially because of the sediment load in the dredge over its body. The damage resulted in the loss of all cephalic cage chaetae, but chaetal scars are visible in the corresponding position. This damage further compressed the body breaking its wall, and making it appear flat. Other specimens (SIORAS) are long, anteriorly swollen, posteriorly tapered; this is more pronounced among juveniles, and although the number of chaetigers is fixed early in development, counting depends on the presence of chaetae and they are often broken off.</p><p><italic><tp:taxon-name>Ilyphagus bythincola</tp:taxon-name></italic> Chamberlin, 1919 and <italic><tp:taxon-name>Ilyphagus ascendens</tp:taxon-name></italic> Chamberlin, 1919 are herein regarded as synonyms. The latter has cephalic cage chaetae in an oblique row, rather than in a transverse one as in <italic><tp:taxon-name>Ilyphagus bythincola</tp:taxon-name></italic>. This displacement results in a larger area between chaetae and the anterior margin of chaetiger 1. However, because the anterior end of <italic><tp:taxon-name>Ilyphagus bythincola</tp:taxon-name></italic> is severely damaged, and because other body features are similar, there are insufficientdifferences to keep them separate as distinct species.</p><p><italic><tp:taxon-name>Ilyphagus bythincola</tp:taxon-name></italic> resembles <italic><tp:taxon-name>Ilyphagus hirsutus</tp:taxon-name></italic> Monro, 1937, but they differ in the relative number of neurochaetae in chaetiger 1 and in the relative smoothness of neurochaetal tips. Thus, <italic><tp:taxon-name>Ilyphagus bythincola</tp:taxon-name></italic> has about 8 neurochaetae in the first chaetiger, whereas there are 3–4 in <italic><tp:taxon-name>Ilyphagus hirsutus</tp:taxon-name></italic>, and in the former, the neurochaetal tips are mostly smooth or barely hirsute, whereas in <italic><tp:taxon-name>Ilyphagus hirsutus</tp:taxon-name></italic> neurochaetae are markedly hirsute. At the same time, <italic><tp:taxon-name>Ilyphagus bythincola</tp:taxon-name></italic> resembles <italic><tp:taxon-name>Ilyphagus wyvillei</tp:taxon-name></italic> (McIntosh, 1885), but they differ in the relative number of neurochaetae in chaetiger 1 and in the number of branchial filaments. Thus, in <italic><tp:taxon-name>Ilyphagus bythincola</tp:taxon-name></italic> there are 8 neurochaetae per side and about 40 branchial filaments, whereas in <italic><tp:taxon-name>Ilyphagus wyvillei</tp:taxon-name></italic> there are 10–12 neurochaetae and about 16 branchial filaments.</p></tp:treatment-sec><tp:treatment-sec sec-type="Distribution"><title>Distribution.</title><p>Apparently restricted to deep water off southwestern Mexico, to Galapagos and Peru, in 1260–6000 m. There have been two other records for this abyssal species. <xref ref-type="bibr" rid="B18">Levenstein (1961b:</xref>137, map), recorded it from the Java Trough, and <xref ref-type="bibr" rid="B16">Kirkegaard (1956</xref>:70, Fig. 9) recorded it from the Sunda Trench. The former (ZIRAS-9451) was based on a specimen broken in two, much damaged, collected in 6850 m depth (RV Vitjaz, Stat. 4535, 10º08'S, 107º55'E). It resembles <italic><tp:taxon-name>Ilyphagus bythincola</tp:taxon-name></italic> but better specimens are needed for a complete identification or description. On the other hand, the specimen from the Sunda Trench belongs to an undescribed species in <italic><tp:taxon-name>Bradabyssa</tp:taxon-name></italic>, and will be described elsewhere.</p></tp:treatment-sec><ref-list><ref id="B10"><mixed-citation xmlns:xlink="http://www.w3.org/1999/xlink" xlink:type="simple"><person-group><name name-style="western"><surname>Hartman</surname><given-names>O</given-names></name></person-group> (<year>1960</year>)<article-title> Systematic account of some marine invertebrate animals from the deep basins of Southern California.</article-title><source>Allan Hancock Pacific Expeditions </source><volume>22</volume>: <fpage>69</fpage>-<lpage>215</lpage>.</mixed-citation></ref><ref id="B18"><mixed-citation xmlns:xlink="http://www.w3.org/1999/xlink" xlink:type="simple"><person-group><name name-style="western"><surname>Levenstein</surname><given-names>RY</given-names></name></person-group> (<year>1961b</year>)<article-title> Novye dannye o mnogoshchetinkovykh chervyakh (Polychaeta) Yavanskoi vpadiny.</article-title><source>Okeanologiya </source><volume>1</volume>: <fpage>136</fpage>-<lpage>139</lpage>.</mixed-citation></ref><ref id="B6"><mixed-citation xmlns:xlink="http://www.w3.org/1999/xlink" xlink:type="simple"><person-group><name name-style="western"><surname>Fauchald</surname><given-names>K</given-names></name></person-group> (<year>1972</year>)<article-title> Benthic polychaetous annelids from deep waters off Western Mexico and adjacent areas in the Eastern Pacific Ocean.</article-title><source>Allan Hancock Monographs in Marine Biology </source><volume>7</volume>: <fpage>1</fpage>-<lpage>575</lpage>.</mixed-citation></ref><ref id="B16"><mixed-citation xmlns:xlink="http://www.w3.org/1999/xlink" xlink:type="simple"><person-group><name name-style="western"><surname>Kirkegaard</surname><given-names>JB</given-names></name></person-group> (<year>1956</year>)<article-title> Benthic Polychaeta from depths exceeding 6,000 meters.</article-title><source>Galathea Reports </source><volume>2</volume>: <fpage>63</fpage>-<lpage>78</lpage>.</mixed-citation></ref></ref-list></tp:taxon-treatment>
