# Supplementary material for: Revision of Ilyphagus Chamberlin, 1919 (Polychaeta, Flabelligeridae)
Source: Zookeys. 2012 May 4;(190):1–19. doi: 10.3897/zookeys.190.3059 (PMC3349064; doi:10.3897/zookeys.190.3059)
Supplement: XML Treatment for Ilyphagus coronatus [file zookeys.190.3059-treatment3.xml]

<!DOCTYPE tp:taxon-treatment
  PUBLIC "-//TaxonX//DTD Taxonomic Treatment Publishing DTD v0 20100105//EN" "tax-treatment-NSO.dtd">
<tp:taxon-treatment xmlns:tp="http://www.plazi.org/taxpub"><tp:treatment-meta><mixed-citation publication-type="journal"><person-group><name><surname>Salazar-Vallejo</surname><given-names>Sergio I.</given-names></name></person-group><article-title>Revision of 
                    <italic>Ilyphagus</italic> Chamberlin, 1919 (Polychaeta, Flabelligeridae)
                </article-title><source>Zookeys</source><day>4</day><month>5</month><year>2012</year><volume>2012</volume><issue>190</issue><fpage>1</fpage><lpage>19</lpage><pub-id pub-id-type="doi">10.3897/zookeys.190.3059</pub-id></mixed-citation></tp:treatment-meta><tp:nomenclature><tp:taxon-name>
                            <tp:taxon-name-part taxon-name-part-type="genus">Ilyphagus</tp:taxon-name-part>
                            <tp:taxon-name-part taxon-name-part-type="species">coronatus</tp:taxon-name-part>
                        <object-id xmlns:xlink="http://www.w3.org/1999/xlink" xlink:type="simple">http://species-id.net/wiki/Ilyphagus_coronatus</object-id>
								</tp:taxon-name><tp:taxon-authority>Monro, 1939</tp:taxon-authority><xref ref-type="fig" rid="F3">Figure 3</xref><tp:nomenclature-citation-list><tp:nomenclature-citation><tp:taxon-name>Ilyphagus coronatus</tp:taxon-name><comment> Monro, 1939:130–131, fig. 19; <xref ref-type="bibr" rid="B12">Hartman 1966</xref>:41, pl. 12, Figs 4–6, <xref ref-type="bibr" rid="B13">Hartman 1967</xref>:127; <xref ref-type="bibr" rid="B30">Rozbaczylo 1985</xref>:159–160.</comment></tp:nomenclature-citation></tp:nomenclature-citation-list></tp:nomenclature><tp:treatment-sec sec-type="Type material"><title>Type material.</title><p><bold>Antarctic Ocean.</bold> Three syntypes of <italic><tp:taxon-name>Ilyphagus coronatus</tp:taxon-name></italic> Monro, 1939 (NHML-1941.3.3.99–100), off Princess Elizabeth Land, Stat. 29 (<named-content xmlns:xlink="http://www.w3.org/1999/xlink" content-type="dwc:verbatimCoordinates" xlink:type="simple">66°28'S, 72°41'E</named-content>), 1266 m (syntypes complete, one broken in two pieces; the largest one was already dissected by Monro; 23–40 mm long, 5–9 mm wide, cephalic cage (broken) 12–21 mm long, 23–25 chaetigers).</p><fig id="F3" position="float" orientation="portrait"><label>Figure 3.</label><caption><p><italic><tp:taxon-name>Ilyphagus coronatus</tp:taxon-name></italic> Monro, 1939. <bold>A</bold> Syntypes (NHML-1941.3.3.99-100) <bold>B</bold> Larger syntype, anterior end, dorsal view <bold>C</bold> Same, anterior end, ventral view (arrow points gonopodial lobe) <bold>D</bold> Non-type specimen (USNM-56696), head, frontal view, palp scars and mouth directed downwards (PS: palp scar) <bold>E</bold> Smaller syntype, chaetiger 9, notochaetal regions <bold>F</bold> Same, chaetiger 5, neuropodium <bold>G</bold> Same, neurochaetal tips. Bars.- <bold>A</bold> 7 mm <bold>B</bold> 1.8 mm <bold>C</bold> 2 mm <bold>D</bold> 0.7 mm <bold>E</bold> 190 µm <bold>F</bold> 0.5 mm <bold>G</bold> 60 µm.</p></caption><graphic xmlns:xlink="http://www.w3.org/1999/xlink" xlink:href="ZooKeys-190-001-g003.jpg" position="float" orientation="portrait" xlink:type="simple"/></fig></tp:treatment-sec><tp:treatment-sec sec-type="Additional material"><title>Additional material.</title><p>Three specimens (USNM-56696, LACM-AHF unnumb.), R/V Eltanin Cruise, Stat. 138 (<named-content xmlns:xlink="http://www.w3.org/1999/xlink" content-type="dwc:verbatimCoordinates" xlink:type="simple">62°00'S, 61°09'W</named-content>), 1437 m, 8 Aug. 1962 (slightly damaged; larger specimen (USNM) 52 mm long, 8 mm wide, cephalic cage broken 10 mm long, 22 chaetigers). Three fragments (USNM-56697), R/V Eltanin Cruise, Stat. 480 (<named-content xmlns:xlink="http://www.w3.org/1999/xlink" content-type="dwc:verbatimCoordinates" xlink:type="simple">58°06'S, 44°56'W</named-content>), 2800 m, 15 Feb. 1963 (anterior fragment, 20 mm long, 5.5 mm wide, 13 chaetigers). Two specimens (ZMH-24530), Cruise ANT/ XV-3, R/V PolarStern, South of Vestkapp, St. 48-088 (<named-content xmlns:xlink="http://www.w3.org/1999/xlink" content-type="dwc:verbatimCoordinates" xlink:type="simple">73°28.5'S, 22°30.0'W</named-content>), 1681 m, 4 Feb. 1998, B. Hilbig, coll. (42–45 mm long, 10–11 mm wide, cephalic cage 7–18 mm long, 24–25 chaetigers).</p></tp:treatment-sec><tp:treatment-sec sec-type="Description"><title>Description.</title><p>Largest syntype cylindrical, globose, posteriorly rounded (<xref ref-type="fig" rid="F3">Fig. 3A</xref>); 48 mm long, 8 mm wide, remaining cephalic cage chaetae broken, 6 mm long, 24 chaetigers. Body surface densely papillated (<xref ref-type="fig" rid="F3">Fig. 3B</xref>); papillae long, filiform, tapering, or slightly capitate, with many adherent sediment particles over its basal and medial regions.</p><p>Anterior end not exposed; observed by dissection of anterior end in anterior fragment of syntypes, or other non-type specimens (USNM-56698, USNM-56696). Prostomium low cone, without eyes. No caruncle (<xref ref-type="fig" rid="F3">Fig. 3D</xref>). Palps massive, as long as branchiae; palp lobes low. Lateral and dorsal lips fused; ventral lip reduced. Branchiae digitate, 14 filaments, arranged in three irregular rows: superior one with 4 filaments, two lateral groups medially placed each with 3 filaments, and two lateral basal ones with 2 filaments each; largest branchiae as long as palps.</p><p>Cephalic cage chaetae mostly broken; size relationships with body length or width unknown; syntypes with chaetae at least as long as body width and one with chaetae almost as long as body length; one very long chaetae straight, with successive constrictions but anchylosed articles perpendicular to the main shaft. Chaetiger 1 involved in cephalic cage; notochaetae of chaetiger 2 very long, thin. Chaetiger 1 with 8 notochaetae in transverse short dorsal row; neurochaetae in C-pattern, opening towards the posterior end, looking like two series, with 8 neurochaetae.</p><p>Anterior dorsal margin of first chaetiger papillated, projected anteriorly, conical, continued with the longitudinal body opening; anterior chaetigers without especially long papillae. Chaetigers 1–3 of about same length. Chaetal transition from cephalic cage to body chaetae abrupt; aristate neurospines from chaetiger 2. Gonopodial lobes in chaetiger 5, as long as neuropodial width (<xref ref-type="fig" rid="F3">Fig. 3C</xref>), dark in syntypes (paler in other specimens), digitate.<!--PageBreak--></p><p>Parapodial development difficult to detect due to papillae cover (USNM-56698); notopodia not detected; chaetae stem from long, rounded neuropodial lobes. Parapodia lateral; median neuropodia ventrolateral. Noto- and neuropodia close to each other.</p><p>Median notochaetae arranged in short longitudinal rows, as long as half body width, about 2 per ramus; all notochaetae multiarticulated capillaries, articles very short along most of the chaeta, distally difficult to see (<xref ref-type="fig" rid="F3">Fig. 3E</xref>), hyaline. Neurochaetae anchylosed aristate spines from chaetiger 2, arranged in transverse rows, 4–5 or up to 7–8 per ramus (<xref ref-type="fig" rid="F5">Fig. 5F</xref>). Both noto- and neurochaetae (USNM-56697) with distal portions rough; fibers are individually and irregularly broken off from the main axis (<xref ref-type="fig" rid="F3">Fig. 3G</xref>), not hirsute.</p><p>Posterior end (USNM-56696) rounded, pygidium with anus terminal, without cirri.</p></tp:treatment-sec><tp:treatment-sec sec-type="Remarks"><title>Remarks.</title><p><italic><tp:taxon-name>Ilyphagus coronatus</tp:taxon-name></italic> Monro, 1939 can be separated from other cigar-shaped species because of the relative size of body papillae, which appear pilose, and because its neurochaetae, despite possibly appearing hirsute due to fracture, are mostly smooth.</p></tp:treatment-sec><tp:treatment-sec sec-type="Distribution"><title>Distribution.</title><p>Only known from two localities around Antarctica, in 1200–3500 m.</p></tp:treatment-sec><tp:treatment-sec><!--Section generated to contain objects referenced in tp:taxon-treatment.--><fig id="F5" position="float" orientation="portrait"><label>Figure 5.</label><caption><p><italic><tp:taxon-name>Ilyphagus wyvillei</tp:taxon-name></italic> (McIntosh, 1885). <bold>A</bold> Holotype (NHML-85.12.1.261), dorsal view <bold>B</bold> Same, ventral view, body completely dissected and inner organs removed <bold>C</bold> Same, left palp and two branchial filaments <bold>D</bold> Same, palp and branchia, with parasite and parasite scar on palp (insert: close-up of palp tip) <bold>E</bold> Non-type specimen (SIORAS-unnumb.), ventral view <bold>F</bold> Same, head, frontal view, palps and branchiae removed <bold>G</bold> Holotype (NHML-85.12.1.261), chaetiger 11, basal, medial and distal notochaetal regions  <bold>H</bold> Same, chaetiger 10, basal, medial and distal neurochaetal regions. Bars.- <bold>A, B:</bold> 13 mm <bold>C</bold> 1 mm <bold>D</bold> 1.7 mm <bold>E</bold> 10 mm <bold>F</bold> 2.3 mm <bold>G</bold> 70 µm <bold>H</bold> 140 µm.</p></caption><graphic xmlns:xlink="http://www.w3.org/1999/xlink" xlink:href="ZooKeys-190-001-g005.jpg" position="float" orientation="portrait" xlink:type="simple"/></fig></tp:treatment-sec><ref-list><ref id="B12"><mixed-citation xmlns:xlink="http://www.w3.org/1999/xlink" xlink:type="simple"><person-group><name name-style="western"><surname>Hartman</surname><given-names>O</given-names></name></person-group> (<year>1966</year>)<article-title> Polychaeta Myzostomidae and Sedentaria of Antarctica.</article-title><source>Antarctic Research Series </source><volume>7</volume>: <fpage>1</fpage>-<lpage>158</lpage>. doi: <ext-link ext-link-type="uri" xlink:href="http://dx.doi.org/10.1029/AR007" xlink:type="simple">10.1029/AR007</ext-link></mixed-citation></ref><ref id="B13"><mixed-citation xmlns:xlink="http://www.w3.org/1999/xlink" xlink:type="simple"><person-group><name name-style="western"><surname>Hartman</surname><given-names>O</given-names></name></person-group> (<year>1967</year>)<article-title> Polychaetous annelids collected by the USNS <italic>Eltanin</italic> and <italic>Staten Islands</italic> Cruises, chiefly from Antarctic seas.</article-title><source>Allan Hancock Monographs in Marine Biology  </source><volume>2</volume>: <fpage>1</fpage>-<lpage>387</lpage>.</mixed-citation></ref><ref id="B30"><mixed-citation xmlns:xlink="http://www.w3.org/1999/xlink" xlink:type="simple"><person-group><name name-style="western"><surname>Rozbaczylo</surname><given-names>N</given-names></name></person-group> (<year>1985</year>)<article-title> Los anélidos poliquetos de Chile: Indice sinonímico y distribición geográfica de especies.</article-title><source>Facultad de Ciencias Biológicas, Pontificia Universidad Católica de Chile, Monografías Biológicas </source><volume>3</volume>: <fpage>1</fpage>-<lpage>284</lpage>.</mixed-citation></ref></ref-list></tp:taxon-treatment>
