# Supplementary material for: Revision of Ilyphagus Chamberlin, 1919 (Polychaeta, Flabelligeridae)
Source: Zookeys. 2012 May 4;(190):1–19. doi: 10.3897/zookeys.190.3059 (PMC3349064; doi:10.3897/zookeys.190.3059)
Supplement: XML Treatment for Ilyphagus hirsutus [file zookeys.190.3059-treatment4.xml]

<!DOCTYPE tp:taxon-treatment
  PUBLIC "-//TaxonX//DTD Taxonomic Treatment Publishing DTD v0 20100105//EN" "tax-treatment-NSO.dtd">
<tp:taxon-treatment xmlns:tp="http://www.plazi.org/taxpub"><tp:treatment-meta><mixed-citation publication-type="journal"><person-group><name><surname>Salazar-Vallejo</surname><given-names>Sergio I.</given-names></name></person-group><article-title>Revision of 
                    <italic>Ilyphagus</italic> Chamberlin, 1919 (Polychaeta, Flabelligeridae)
                </article-title><source>Zookeys</source><day>4</day><month>5</month><year>2012</year><volume>2012</volume><issue>190</issue><fpage>1</fpage><lpage>19</lpage><pub-id pub-id-type="doi">10.3897/zookeys.190.3059</pub-id></mixed-citation></tp:treatment-meta><tp:nomenclature><tp:taxon-name>
                            <tp:taxon-name-part taxon-name-part-type="genus">Ilyphagus</tp:taxon-name-part>
                            <tp:taxon-name-part taxon-name-part-type="species">hirsutus</tp:taxon-name-part>
                        <object-id xmlns:xlink="http://www.w3.org/1999/xlink" xlink:type="simple">http://species-id.net/wiki/Ilyphagus_hirsutus</object-id>
								</tp:taxon-name><tp:taxon-authority>Monro, 1937</tp:taxon-authority><xref ref-type="fig" rid="F4">Figure 4</xref><tp:nomenclature-citation-list><tp:nomenclature-citation><tp:taxon-name>Ilyphagus hirsutus</tp:taxon-name><comment> Monro, 1937:304–305, textfig. 22.</comment></tp:nomenclature-citation></tp:nomenclature-citation-list></tp:nomenclature><tp:treatment-sec sec-type="Type material"><title>Type material.</title><p><bold>Central Indian Ocean, South Arabian Sea.</bold> Holotype (NHML-1937.9.2.455), John Murray Expedition, H.E.M.S. Mabahiss, Stat<bold>.</bold> 133(<named-content xmlns:xlink="http://www.w3.org/1999/xlink" content-type="dwc:verbatimCoordinates" xlink:type="simple">01°25'54"S, 66°34'12"E</named-content> → <named-content xmlns:xlink="http://www.w3.org/1999/xlink" content-type="dwc:verbatimCoordinates" xlink:type="simple">01°19'42"S, 66°35'18"E</named-content>), 15 Feb. 1934, 3385 m (station data after <xref ref-type="bibr" rid="B33">Sewell 1935</xref>).</p><fig id="F4" position="float" orientation="portrait"><label>Figure 4.</label><caption><p><italic><tp:taxon-name>Ilyphagus hirsutus</tp:taxon-name></italic> Monro, 1937. Holotype (NHML-1937.9.2.455). <bold>A</bold> Dorsal view  <bold>B</bold> Ventral view <bold>C</bold> Anterior end, dorsal view <bold>D</bold> Chaetiger , basal, medial and distal notochaetal regions <bold>E</bold> Chaetiger , neurochaetae <bold>F</bold> Same, basal region and two hirsute tips. Bars.- <bold>A, B</bold> 5 mm <bold>C</bold> 0.2 mm  <bold>D</bold> 45 µm <bold>E</bold> 0.4 mm <bold>F</bold> 65 µm.</p></caption><graphic xmlns:xlink="http://www.w3.org/1999/xlink" xlink:href="ZooKeys-190-001-g004.jpg" position="float" orientation="portrait" xlink:type="simple"/></fig></tp:treatment-sec><tp:treatment-sec sec-type="Description"><title>Description.</title><p>Holotype pale, globose, widened in the posterior half (<xref ref-type="fig" rid="F4">Fig. 4A, B</xref>); 37 mm long, 10 mm wide, cephalic cage chaetae broken, 19 chaetigers. Body surface densely papillated, with abundant fine sediment particles; papillae long, cylindrical, each covered by a thin layer of fine sediment particles.</p><p>Cephalic hood not exposed; specimen not dissected to avoid further damage. Cephalic cage chaetae length unknown. Chaetiger 1 involved in the cephalic cage; chaetae arranged in short rows, notochaetae dorsal, 5–7 per bundle (bases damaged, difficult to count); neurochaetae ventrolateral, 3–4 per bundle.</p><p>Anterior dorsal margin of first chaetiger projected anteriorly (<xref ref-type="fig" rid="F4">Fig. 4C</xref>), large rounded lobe, bent ventrally. Anterior chaetigers without especially long papillae. Chaetiger 1 largest, chaetigers 2–3 of about the same size. Chaetal transition from cephalic cage to body chaetae abrupt; chaetiger 2 with shorter neurochaetae, directed ventrolaterally. Gonopodial lobes present in chaetiger 5, low rounded dark, displaced ventrally, and positioned towards posterior segmental margin.</p><p>Parapodia lateral; median neuropodia ventrolateral. Notopodia scarcely noticed; neuropodia thick low muscular lobes, without especially longer papillae. Noto- and neuropodia close to each other.</p><p>Median notochaetae mostly broken; one anterior notopodia with 3 notochaetae, arranged in a tuft, median notochaetae as long as 1/5 body width, about 3 per fascicle; all notochaetae multiarticulated capillaries, articles short basally, medium-sized medially, long distally (<xref ref-type="fig" rid="F4">Fig. 4D</xref>). Neurochaetae probably multiarticulated capillaries in chaetiger 1; from chaetiger 2, anchylosed aristate spines (<xref ref-type="fig" rid="F4">Fig. 4E</xref>), arranged in transverse rows, in two series, with about 8 chaetae per fascicle. Neurospines basally cylindrical with very short articles, medially flat, distally tapering with slightly longer articles; neurospines basally smooth, subdistally and distally with fibers separated from the main stem, giving hirsute appearance to chaetal surface (<xref ref-type="fig" rid="F4">Fig. 4F</xref>).</p><p>Posterior end globose, damaged; pygidium with anus terminal, without anal cirri.</p></tp:treatment-sec><tp:treatment-sec sec-type="Remarks"><title>Remarks.</title><p><italic><tp:taxon-name>Ilyphagus hirsutus</tp:taxon-name></italic> Monro, 1937 resembles <italic><tp:taxon-name>Ilyphagus bythincola</tp:taxon-name></italic> because of their dense coverage with fine, long papillae. They differ because <italic><tp:taxon-name>Ilyphagus hirsutus</tp:taxon-name></italic> has a projected lobe in the first neuropodia, which is not present in <italic><tp:taxon-name>Ilyphagus bythincola</tp:taxon-name></italic>, and because the neurochaetae of the former are markedly hirsute distally, whereas those in <italic><tp:taxon-name>Ilyphagus bythincola</tp:taxon-name></italic> are either distally hyaline or slightly hirsute.</p></tp:treatment-sec><tp:treatment-sec sec-type="Distribution"><title>Distribution.</title><p>Originally described from the Central Indian Ocean, in deep water (3385 m); it has not been recorded since.<!--PageBreak--></p></tp:treatment-sec><ref-list><ref id="B33"><mixed-citation xmlns:xlink="http://www.w3.org/1999/xlink" xlink:type="simple"><person-group><name name-style="western"><surname>Sewell</surname><given-names>RBS</given-names></name></person-group> (<year>1935</year>)<source> Introduction and list of stations. The John Murray Expedition 1933–34, Scientific Reports1(1): 1–43.</source></mixed-citation></ref></ref-list></tp:taxon-treatment>
