# Supplementary material for: Revision of Ilyphagus Chamberlin, 1919 (Polychaeta, Flabelligeridae)
Source: Zookeys. 2012 May 4;(190):1–19. doi: 10.3897/zookeys.190.3059 (PMC3349064; doi:10.3897/zookeys.190.3059)
Supplement: XML Treatment for Ilyphagus pluto [file zookeys.190.3059-treatment5.xml]

<!DOCTYPE tp:taxon-treatment
  PUBLIC "-//TaxonX//DTD Taxonomic Treatment Publishing DTD v0 20100105//EN" "tax-treatment-NSO.dtd">
<tp:taxon-treatment xmlns:tp="http://www.plazi.org/taxpub"><tp:treatment-meta><mixed-citation publication-type="journal"><person-group><name><surname>Salazar-Vallejo</surname><given-names>Sergio I.</given-names></name></person-group><article-title>Revision of 
                    <italic>Ilyphagus</italic> Chamberlin, 1919 (Polychaeta, Flabelligeridae)
                </article-title><source>Zookeys</source><day>4</day><month>5</month><year>2012</year><volume>2012</volume><issue>190</issue><fpage>1</fpage><lpage>19</lpage><pub-id pub-id-type="doi">10.3897/zookeys.190.3059</pub-id></mixed-citation></tp:treatment-meta><tp:nomenclature><tp:taxon-name>
                            <tp:taxon-name-part taxon-name-part-type="genus">Ilyphagus</tp:taxon-name-part>
                            <tp:taxon-name-part taxon-name-part-type="species">pluto</tp:taxon-name-part>
                        <object-id xmlns:xlink="http://www.w3.org/1999/xlink" xlink:type="simple">http://species-id.net/wiki/Ilyphagus_pluto</object-id>
								</tp:taxon-name><tp:taxon-authority>Chamberlin, 1919</tp:taxon-authority><tp:nomenclature-citation-list><tp:nomenclature-citation><tp:taxon-name>Ilyphagus pluto</tp:taxon-name><comment> Chamberlin, 1919:403; <xref ref-type="bibr" rid="B10">Hartman 1960</xref>:132.</comment></tp:nomenclature-citation></tp:nomenclature-citation-list></tp:nomenclature><tp:treatment-sec sec-type="Material examined"><title>Material examined.</title><p><bold>Off Peru.</bold> Holotype (USNM 19721), 88 miles (141.7 km) SW Palominos Light House, R/V Albatross, Stat. 4672 (<named-content xmlns:xlink="http://www.w3.org/1999/xlink" content-type="dwc:verbatimCoordinates" xlink:type="simple">13°11'30"S, 78°18'00"W</named-content>), 2845 fathoms (5206.4 m), 21 Nov. 1904.</p></tp:treatment-sec><tp:treatment-sec sec-type="Remarks"><title>Remarks.</title><p>This is a holothurian. The stout cylindrical processes forming a ‘complete closed circle'from the original description are actually tentacles surrounding the mouth. Each tentacle is short and branched, but each branch is like a wart, making them apparently crenulated. The long, typical reddish brown chaetae found pen<!--PageBreak-->etrating the body belong to other, deep-water polychaetes, such as the aphroditid <italic><tp:taxon-name>Laetmonice</tp:taxon-name></italic>, which during dredging, frequently loose their chaetae. The holothurians belongs in the genus <italic><tp:taxon-name>Meseres</tp:taxon-name></italic>, currently in the family <tp:taxon-name>Synallactidae</tp:taxon-name> (<xref ref-type="bibr" rid="B27">O’Loughlin and Ahearn 2005</xref>); after <xref ref-type="bibr" rid="B26">O’Loughlin (2002)</xref>, two species have been described from the same region: <italic><tp:taxon-name>Meseres torvus</tp:taxon-name></italic> (Théel, 1886) and <italic><tp:taxon-name>Meseres macdonaldi</tp:taxon-name></italic> Ludwig, 1894; however, the former species has an uncertain generic placement, whereas the second is retained in its genus (<xref ref-type="bibr" rid="B27">O’Loughlin and Ahearn 2005</xref>).</p></tp:treatment-sec><ref-list><ref id="B10"><mixed-citation xmlns:xlink="http://www.w3.org/1999/xlink" xlink:type="simple"><person-group><name name-style="western"><surname>Hartman</surname><given-names>O</given-names></name></person-group> (<year>1960</year>)<article-title> Systematic account of some marine invertebrate animals from the deep basins of Southern California.</article-title><source>Allan Hancock Pacific Expeditions </source><volume>22</volume>: <fpage>69</fpage>-<lpage>215</lpage>.</mixed-citation></ref><ref id="B27"><mixed-citation xmlns:xlink="http://www.w3.org/1999/xlink" xlink:type="simple"><person-group><name name-style="western"><surname>O’Loughlin</surname><given-names>PM</given-names></name><name name-style="western"><surname>Ahearn</surname><given-names>C</given-names></name></person-group> (<year>2005</year>)<article-title> A review of pygal-furrowed Synallactidae (Echinodermata: Holothuroidea), with new species from the Antarctic, Atlantic and Pacific Oceans.</article-title><source>Memoirs of Museum Victoria </source><volume>62</volume>: <fpage>147</fpage>-<lpage>179</lpage>.</mixed-citation></ref><ref id="B26"><mixed-citation xmlns:xlink="http://www.w3.org/1999/xlink" xlink:type="simple"><person-group><name name-style="western"><surname>O’Loughlin</surname><given-names>PM</given-names></name></person-group> (<year>2002</year>)<article-title> Report on selected species of BANZARE and ANARE Holothuroidea, with reviews of <italic>Meseres</italic> Ludwig and <italic>Heterocucumis</italic> Panning (Echinodermata).</article-title><source>Memoirs of Museum Victoria </source><volume>59</volume>: <fpage>297</fpage>-<lpage>325</lpage>.</mixed-citation></ref></ref-list></tp:taxon-treatment>
