# Supplementary material for: Revision of Ilyphagus Chamberlin, 1919 (Polychaeta, Flabelligeridae)
Source: Zookeys. 2012 May 4;(190):1–19. doi: 10.3897/zookeys.190.3059 (PMC3349064; doi:10.3897/zookeys.190.3059)
Supplement: XML Treatment for Ilyphagus wyvillei [file zookeys.190.3059-treatment6.xml]

<!DOCTYPE tp:taxon-treatment
  PUBLIC "-//TaxonX//DTD Taxonomic Treatment Publishing DTD v0 20100105//EN" "tax-treatment-NSO.dtd">
<tp:taxon-treatment xmlns:tp="http://www.plazi.org/taxpub"><tp:treatment-meta><mixed-citation publication-type="journal"><person-group><name><surname>Salazar-Vallejo</surname><given-names>Sergio I.</given-names></name></person-group><article-title>Revision of 
                    <italic>Ilyphagus</italic> Chamberlin, 1919 (Polychaeta, Flabelligeridae)
                </article-title><source>Zookeys</source><day>4</day><month>5</month><year>2012</year><volume>2012</volume><issue>190</issue><fpage>1</fpage><lpage>19</lpage><pub-id pub-id-type="doi">10.3897/zookeys.190.3059</pub-id></mixed-citation></tp:treatment-meta><tp:nomenclature><tp:taxon-name>
                            <tp:taxon-name-part taxon-name-part-type="genus">Ilyphagus</tp:taxon-name-part>
                            <tp:taxon-name-part taxon-name-part-type="species">wyvillei</tp:taxon-name-part>
                        <object-id xmlns:xlink="http://www.w3.org/1999/xlink" xlink:type="simple">http://species-id.net/wiki/Ilyphagus_wyvillei</object-id>
								</tp:taxon-name><tp:taxon-authority>(McIntosh, 1885)</tp:taxon-authority><xref ref-type="fig" rid="F5">Figure 5</xref><tp:nomenclature-citation-list><tp:nomenclature-citation><tp:taxon-name>Trophonia wyvillei</tp:taxon-name><comment> McIntosh, 1885:366–370, pl. 44, fig. 6, pl. 23A, figs 11–14, pl. 36A, figs 5–7, pl. 37A, fig. 1.</comment></tp:nomenclature-citation><tp:nomenclature-citation><tp:taxon-name>Ilyphagus wyvillei</tp:taxon-name><comment>:<xref ref-type="bibr" rid="B12">Hartman 1966</xref>:41–43, pl. 12, figs 7, 8 (n. comb.); <xref ref-type="bibr" rid="B20">Levenstein 1975</xref>:133; <xref ref-type="bibr" rid="B5">Detinova 1993</xref>:100–101.</comment></tp:nomenclature-citation><tp:nomenclature-citation><tp:taxon-name>Brada gravieri</tp:taxon-name><comment> McIntosh, 1922:7–8, pl. 1, figs 4–6, pl. 3, fig. 1; <xref ref-type="bibr" rid="B12">Hartman 1966</xref>:33, pl. 9, figs 1, 2; <xref ref-type="bibr" rid="B14">Hartman 1978</xref>:173.</comment></tp:nomenclature-citation></tp:nomenclature-citation-list></tp:nomenclature><tp:treatment-sec sec-type="Type material"><title>Type material.</title><p><bold>Southeastern Pacific Ocean.</bold> Holotype (NHML-85.12.1.261), R/V Challenger Expedition, Stat. 157 (<named-content xmlns:xlink="http://www.w3.org/1999/xlink" content-type="dwc:verbatimCoordinates" xlink:type="simple">53°55'S, 108°35'E</named-content>), dredged, 1950 fathoms (3568.5 m), diatom ooze, 3 Mar. 1874.</p><fig id="F5" position="float" orientation="portrait"><label>Figure 5.</label><caption><p><italic><tp:taxon-name>Ilyphagus wyvillei</tp:taxon-name></italic> (McIntosh, 1885). <bold>A</bold> Holotype (NHML-85.12.1.261), dorsal view <bold>B</bold> Same, ventral view, body completely dissected and inner organs removed <bold>C</bold> Same, left palp and two branchial filaments <bold>D</bold> Same, palp and branchia, with parasite and parasite scar on palp (insert: close-up of palp tip) <bold>E</bold> Non-type specimen (SIORAS-unnumb.), ventral view <bold>F</bold> Same, head, frontal view, palps and branchiae removed <bold>G</bold> Holotype (NHML-85.12.1.261), chaetiger 11, basal, medial and distal notochaetal regions  <bold>H</bold> Same, chaetiger 10, basal, medial and distal neurochaetal regions. Bars.- <bold>A, B:</bold> 13 mm <bold>C</bold> 1 mm <bold>D</bold> 1.7 mm <bold>E</bold> 10 mm <bold>F</bold> 2.3 mm <bold>G</bold> 70 µm <bold>H</bold> 140 µm.</p></caption><graphic xmlns:xlink="http://www.w3.org/1999/xlink" xlink:href="ZooKeys-190-001-g005.jpg" position="float" orientation="portrait" xlink:type="simple"/></fig></tp:treatment-sec><tp:treatment-sec sec-type="Additional material"><title>Additional material.</title><p><bold>Antarctic Ocean</bold>. Several specimens (SIORAS-unnumb.), R/V Akademik Kurchatov, Stat. 914 (<named-content xmlns:xlink="http://www.w3.org/1999/xlink" content-type="dwc:verbatimCoordinates" xlink:type="simple">56°21'S, 50°48'W</named-content>), 5650–6070 m, 14 Dec. 1971 (best specimen 49 mm long, 10 mm wide, cephalic cage 24 mm long (chaetiger 2 notochaetae 18 mm long), 22 chaetigers; 11 notochaetae in chaetiger 1; two anterior fragments dissected).</p></tp:treatment-sec><tp:treatment-sec sec-type="Description"><title>Description.</title><p>Holotype pale brown (<xref ref-type="fig" rid="F5">Fig. 5A</xref>), completely dissected mid-ventrally (<xref ref-type="fig" rid="F5">Fig. 5B</xref>), internal organs and most anterior end appendages previously removed (now lost). Body sausage-shaped, anteriorly truncate, medially widened, posteriorly rounded (confirmed in non-type specimen, <xref ref-type="fig" rid="F5">Fig. 5E</xref>); 63 mm long, about 30 mm wide, cephalic cage 27 mm long, 19 chaetigers. Body surface papillated; papillae abundant, cylindrical, very long, sediment particles along papillae, more abundant basally.</p><p>Anterior end dissected, most appendages now lost. Cephalic hood short, margin smooth. Prostomium flat, without eyes. No caruncle. Palps very large; one remains attached to anterior end fragment (<xref ref-type="fig" rid="F5">Fig. 5C</xref>), with a distal parasite (<xref ref-type="fig" rid="F5">Fig. 5D</xref>); other palp loose in container , longer than branchiae (longest remaining detached branchia 5 mm long), expanded, with a median furrow; palp lobes reduced. Branchiae cirriform, distally colorless, sessile on branchial plate, arranged in single row, in horse-shoe pattern (<xref ref-type="fig" rid="F5">Fig. 5F</xref>), with 16 filaments (perhaps other four, much smaller, filaments distally, would make a secondary distal row).<!--PageBreak--></p><p>Cephalic cage chaetae as long as half body length, or about as long as body width. Chaetigers 1–2 involved in the cephalic cage, chaetiger 1 with 8–9 notochaetae in a single transverse row and 11–12 neurochaetae arranged in a C-pattern, opening to posterior region; chaetiger 2 with 5–6 noto- and 9–10 neurochaetae.</p><p>Anterior dorsal margin of first chaetiger truncate, papillated; anterior chaetigers without especially long papillae. Chaetigers 1–3 becoming progressively longer. Chaetal transition from cephalic cage to body chaetae abrupt; aristate neurospines from chaetiger 3. Gonopodial lobes in chaetiger 5, short, dark digitate, mostly covered by papillae.</p><p>Parapodia poorly developed, chaetae emerge from the body wall. Parapodia lateral, median neuropodia ventrolateral. Noto- and neuropodia close to each other, without especially longer papillae, some slightly thicker papillae bordering chaetae.</p><p>Median notochaetae arranged in short transverse rows, most notochaetae broken, length relationships with body width unknown, 1–3 per ramus; all multiarticulated capillaries, articles short basally, slightly longer medially, long subdistally (tips un<!--PageBreak-->known, <xref ref-type="fig" rid="F5">Fig. 5G</xref>). Neurochaetae multiarticulated capillaries in chaetigers 1–2; aristate neurospines from chaetiger 3, arranged in transverse rows, 7–8 per bundle. Each neurospine with very short articles basal- and medially (<xref ref-type="fig" rid="F5">Fig. 5H</xref>); distally hyaline, smooth.</p><p>Posterior end rounded; pygidium with anus ventro-terminal, without anal cirri.</p></tp:treatment-sec><tp:treatment-sec sec-type="Remarks"><title>Remarks.</title><p><italic><tp:taxon-name>Ilyphagus wyvillei</tp:taxon-name></italic> (McIntosh, 1885) resembles <italic><tp:taxon-name>Ilyphagus bythincola</tp:taxon-name></italic> because they both have globose bodies with distally smooth aristate neurospines. They differ because <italic><tp:taxon-name>Ilyphagus wyvillei</tp:taxon-name></italic> has comparatively shorter cephalic cage chaetae than <italic><tp:taxon-name>Ilyphagus bythincola</tp:taxon-name></italic>, and because in <italic><tp:taxon-name>Ilyphagus wyvillei</tp:taxon-name></italic> there are only 16 branchiae, whereas in <italic><tp:taxon-name>Ilyphagus bythincola</tp:taxon-name></italic> there are about 40. On the other hand, <italic><tp:taxon-name>Ilyphagus wyvillei</tp:taxon-name></italic> resembles <italic><tp:taxon-name>Ilyphagus coronatus</tp:taxon-name></italic> Monro, 1939, because in their first chaetiger, neurochaetae are arranged in a C-pattern, opening to the posterior region, and by having distally smooth neurospines. However, they differ because <italic><tp:taxon-name>Ilyphagus wyvillei</tp:taxon-name></italic> has fewer chaetigers (19–22 <italic>vs</italic> 23–25) and a more globose body but these differences might be modified after more specimens are studied. Two other differences are probably more relevant and must be emphasized:the relative number of neurochaetae in the first chaetiger (11–12 in <italic><tp:taxon-name>Ilyphagus wyvillei</tp:taxon-name></italic>, 8 in <italic><tp:taxon-name>Ilyphagus coronatus</tp:taxon-name></italic>) , and the start of the aristate neurospines (chaetiger 2 in <italic><tp:taxon-name>Ilyphagus wyvillei</tp:taxon-name></italic>, chaetiger 3 in <italic><tp:taxon-name>Ilyphagus coronatus</tp:taxon-name></italic>).</p><p>The presence of parasitic copepods in the branchial bases of <italic><tp:taxon-name>Ilyphagus wyvillei</tp:taxon-name></italic> cannot be confirmed due to the state of the anterior end; however, one portion of a parasite is visible at one of the palps tip, and there is another deep scar in the same palp. McIntosh might have confused the attachment site, because he dissected the anterior end and branchial scars could be confused with these parasite attachment sites.</p><p><italic><tp:taxon-name>Brada gravieri</tp:taxon-name></italic> McIntosh, 1922 might belong to the same species. There is no type material available; it is probably lost. However, the original illustrations and description noticed the lack of the cephalic cage chaetae, whereas the neurochaetae (pp 7–8) were described as translucent, smooth, devoid of transversal marks. The distal part of neurochaetae is often smooth, hyaline, but the rest of the chaetae have anchylosed articles or transverse markings throughout it. They were collected from relatively close localities but fresh material needs to be examined to clarify this .</p></tp:treatment-sec><tp:treatment-sec sec-type="Distribution"><title>Distribution. </title><p>Originally described from the Antarctic Ocean, it has been found in abyssal depths off Western South America (Levenstein, 1975). The Bering Sea records by <xref ref-type="bibr" rid="B17">Levenstein (1961a</xref>:160, <xref ref-type="bibr" rid="B19">1966</xref>:46), cannot be confirmed because the specimens were not found.</p></tp:treatment-sec><ref-list><ref id="B12"><mixed-citation xmlns:xlink="http://www.w3.org/1999/xlink" xlink:type="simple"><person-group><name name-style="western"><surname>Hartman</surname><given-names>O</given-names></name></person-group> (<year>1966</year>)<article-title> Polychaeta Myzostomidae and Sedentaria of Antarctica.</article-title><source>Antarctic Research Series </source><volume>7</volume>: <fpage>1</fpage>-<lpage>158</lpage>. doi: <ext-link ext-link-type="uri" xlink:href="http://dx.doi.org/10.1029/AR007" xlink:type="simple">10.1029/AR007</ext-link></mixed-citation></ref><ref id="B20"><mixed-citation xmlns:xlink="http://www.w3.org/1999/xlink" xlink:type="simple"><person-group><name name-style="western"><surname>Levenstein</surname><given-names>RY</given-names></name></person-group> (<year>1975</year>)<article-title> Mnogotschetinkovye chervi (Polychaeta) zhelobov Atlantitcheskogo sektora Antarktiki.</article-title><source>Akademiya Nauk SSSR, Trudy Instituta Okeanologii </source><volume>103</volume>: <fpage>119</fpage>-<lpage>142</lpage>.</mixed-citation></ref><ref id="B5"><mixed-citation xmlns:xlink="http://www.w3.org/1999/xlink" xlink:type="simple"><person-group><name name-style="western"><surname>Detinova</surname><given-names>NN</given-names></name></person-group> (<year>1993</year>)<article-title> Mnogoshchetinkovye chervi Orkneiskogo zheloba. Trudy Instituta Okeanologiya P.P.</article-title><source>Shirshova, Rossiya Akademi Nauk </source><volume>127</volume>: <fpage>97</fpage>-<lpage>106</lpage>.</mixed-citation></ref><ref id="B14"><mixed-citation xmlns:xlink="http://www.w3.org/1999/xlink" xlink:type="simple"><person-group><name name-style="western"><surname>Hartman</surname><given-names>O</given-names></name></person-group> (<year>1978</year>)<article-title> Polychaeta from the Weddell Sea Quadrant, Antarctica.</article-title><source>Antarctic Research Series </source><volume>26</volume>: <fpage>125</fpage>-<lpage>222</lpage>. doi: <ext-link ext-link-type="uri" xlink:href="http://dx.doi.org/10.1029/AR026p0125" xlink:type="simple">10.1029/AR026p0125</ext-link></mixed-citation></ref><ref id="B17"><mixed-citation xmlns:xlink="http://www.w3.org/1999/xlink" xlink:type="simple"><person-group><name name-style="western"><surname>Levenstein</surname><given-names>RY</given-names></name></person-group> (<year>1961a</year>)<article-title> Mnogotschetinkovye tchervi glubokovodnoi tchasti Beringova morya.</article-title><source>Akademiya Nauk SSSR, Trudy Instituta Okeanology</source><volume>46</volume>: <fpage>147</fpage>-<lpage>178</lpage>.</mixed-citation></ref><ref id="B19"><mixed-citation xmlns:xlink="http://www.w3.org/1999/xlink" xlink:type="simple"><person-group><name name-style="western"><surname>Levenstein</surname><given-names>RY</given-names></name></person-group> (<year>1966</year>)<article-title> Mnogotshchetinkov’e chervi (Polychaeta) zapadnoi tasti Beringova morya.</article-title><source>Akademiya Nauk SSSR, Trudy Instituta Okeanologii </source><volume>81</volume>: <fpage>3</fpage>-<lpage>131</lpage>.</mixed-citation></ref></ref-list></tp:taxon-treatment>
